# Supplementary material for: The Dark Triad Traits and the Prediction of Eudaimonic Wellbeing
Source: Front Psychol. 2021 Nov 5;12:693778. doi: 10.3389/fpsyg.2021.693778 (PMC8602073; doi:10.3389/fpsyg.2021.693778)
Supplement: Supplementary file 1 [file Data_Sheet_1.ZIP]

Archive with 2 entries (2 files):
- data.sav
- questionnaire.docx
